# Supplementary material for: Antioxidant Activity of Biogenic Cinnamic Acid Derivatives in Polypropylene
Source: Polymers (Basel). 2023 Sep 1;15(17):3621. doi: 10.3390/polym15173621 (PMC10490272; doi:10.3390/polym15173621)
Supplement: Supplementary file 1 [file polymers-15-03621-s001.zip]

Archive with 1 entries (1 files):
- polymers-2512252-supplementary.pdf
